# Supplementary material for: The role of urbanisation in affecting Mytilus galloprovincialis
Source: PLoS One. 2020 May 8;15(5):e0232797. doi: 10.1371/journal.pone.0232797 (PMC7209287; doi:10.1371/journal.pone.0232797)
Supplement: S1 Table — (XLSX) [file pone.0232797.s002.xlsx]

## Sheet: Cover and Density
Cover	Density		Shore	Site
50	1440		Carreço	1
50	2016		Carreço	1
48	3400		Carreço	1
50	1137		Carreço	1
48	939		Carreço	2
65	1672		Carreço	2
69	619		Carreço	2
54	1042		Carreço	2
50	635		Forte do Cão	1
38	1052		Forte do Cão	1
64	1348		Forte do Cão	1
47	1608		Forte do Cão	1
53	754		Forte do Cão	2
67	2018		Forte do Cão	2
54	1303		Forte do Cão	2
40	1653		Forte do Cão	2
79	1576		Moledo	1
74	1148		Moledo	1
75	2299		Moledo	1
69	494		Moledo	1
63	2135		Moledo	2
80	794		Moledo	2
98	509		Moledo	2
95	634		Moledo	2
72	802		Aguda	1
81	428		Aguda	1
78	1056		Aguda	1
75	974		Aguda	1
65	1217		Aguda	2
72	1387		Aguda	2
73	1314		Aguda	2
75	1309		Aguda	2
72	214		Cabo do Mundo	1
73	525		Cabo do Mundo	1
70	768		Cabo do Mundo	1
69	819		Cabo do Mundo	1
78	1358		Cabo do Mundo	2
68	1318		Cabo do Mundo	2
84	1007		Cabo do Mundo	2
77	777		Cabo do Mundo	2
49	553		Valadares	1
38	249		Valadares	1
57	432		Valadares	1
52	749		Valadares	1
84	456		Valadares	2
78	210		Valadares	2
57	222		Valadares	2
61	678		Valadares	2

## Sheet: Lenght
Lenght (cm)		Shore	Site	Quadrat
2.5		Aguda	1	1
2.3		Aguda	1	1
2.3		Aguda	1	1
1.5		Aguda	1	1
2.3		Aguda	1	1
2		Aguda	1	1
1.7		Aguda	1	1
1.8		Aguda	1	1
1.4		Aguda	1	1
2.4		Aguda	1	1
1.8		Aguda	1	1
1.3		Aguda	1	1
1.1		Aguda	1	1
2.5		Aguda	1	1
1.8		Aguda	1	1
1.2		Aguda	1	1
0.9		Aguda	1	1
2.2		Aguda	1	1
1.8		Aguda	1	1
1.9		Aguda	1	1
1.8		Aguda	1	2
2.9		Aguda	1	2
2.9		Aguda	1	2
3.6		Aguda	1	2
2.6		Aguda	1	2
3.7		Aguda	1	2
4.4		Aguda	1	2
1.6		Aguda	1	2
1.8		Aguda	1	2
2.5		Aguda	1	2
2.1		Aguda	1	2
2.6		Aguda	1	2
1.2		Aguda	1	2
3.1		Aguda	1	2
1.1		Aguda	1	2
3.6		Aguda	1	2
2.3		Aguda	1	2
1.9		Aguda	1	2
1.8		Aguda	1	2
1.1		Aguda	1	2
2.1		Aguda	1	3
3.5		Aguda	1	3
1.3		Aguda	1	3
1.3		Aguda	1	3
2		Aguda	1	3
1.8		Aguda	1	3
1.6		Aguda	1	3
2.1		Aguda	1	3
1.7		Aguda	1	3
1.2		Aguda	1	3
2.1		Aguda	1	3
1.5		Aguda	1	3
2.4		Aguda	1	3
1.4		Aguda	1	3
2.3		Aguda	1	3
2		Aguda	1	3
1.4		Aguda	1	3
1		Aguda	1	3
0.9		Aguda	1	3
1.1		Aguda	1	3
2.3		Aguda	1	4
4		Aguda	1	4
2		Aguda	1	4
2.5		Aguda	1	4
1.6		Aguda	1	4
1.8		Aguda	1	4
3.4		Aguda	1	4
2.3		Aguda	1	4
2.3		Aguda	1	4
1.1		Aguda	1	4
2.2		Aguda	1	4
2.4		Aguda	1	4
2		Aguda	1	4
2		Aguda	1	4
2		Aguda	1	4
3		Aguda	1	4
1.6		Aguda	1	4
1.8		Aguda	1	4
1.7		Aguda	1	4
1.6		Aguda	1	4
2		Aguda	2	1
3.6		Aguda	2	1
2.3		Aguda	2	1
2.6		Aguda	2	1
2.5		Aguda	2	1
2.3		Aguda	2	1
2.7		Aguda	2	1
2		Aguda	2	1
1.7		Aguda	2	1
2.7		Aguda	2	1
1.5		Aguda	2	1
1.4		Aguda	2	1
2		Aguda	2	1
2.2		Aguda	2	1
1.6		Aguda	2	1
2.1		Aguda	2	1
1.6		Aguda	2	1
2.3		Aguda	2	1
2.2		Aguda	2	1
1.9		Aguda	2	1
2.7		Aguda	2	2
1.9		Aguda	2	2
3.2		Aguda	2	2
3.9		Aguda	2	2
2.2		Aguda	2	2
4		Aguda	2	2
2.5		Aguda	2	2
1.4		Aguda	2	2
2.2		Aguda	2	2
2.5		Aguda	2	2
1.7		Aguda	2	2
1.1		Aguda	2	2
1.9		Aguda	2	2
1.3		Aguda	2	2
1.2		Aguda	2	2
1.1		Aguda	2	2
1		Aguda	2	2
2		Aguda	2	2
1.6		Aguda	2	2
1		Aguda	2	2
1.7		Aguda	2	3
2.8		Aguda	2	3
2.3		Aguda	2	3
2.8		Aguda	2	3
2.3		Aguda	2	3
2.3		Aguda	2	3
2		Aguda	2	3
2.7		Aguda	2	3
2.3		Aguda	2	3
2		Aguda	2	3
2.8		Aguda	2	3
2.7		Aguda	2	3
1.6		Aguda	2	3
1.2		Aguda	2	3
1.7		Aguda	2	3
1.4		Aguda	2	3
1.2		Aguda	2	3
1.3		Aguda	2	3
2.4		Aguda	2	3
1.2		Aguda	2	3
3		Aguda	2	4
3.9		Aguda	2	4
3		Aguda	2	4
1.4		Aguda	2	4
2.3		Aguda	2	4
1.4		Aguda	2	4
2		Aguda	2	4
2.1		Aguda	2	4
2.2		Aguda	2	4
1.1		Aguda	2	4
2.6		Aguda	2	4
2.6		Aguda	2	4
2.7		Aguda	2	4
2.6		Aguda	2	4
1.5		Aguda	2	4
2.7		Aguda	2	4
1		Aguda	2	4
1.1		Aguda	2	4
1.5		Aguda	2	4
1.2		Aguda	2	4
2.9		Valadares	1	1
2.5		Valadares	1	1
2.2		Valadares	1	1
3		Valadares	1	1
3		Valadares	1	1
3		Valadares	1	1
2.7		Valadares	1	1
2.2		Valadares	1	1
1.8		Valadares	1	1
1.7		Valadares	1	1
1.3		Valadares	1	1
1.5		Valadares	1	1
1.9		Valadares	1	1
1.5		Valadares	1	1
1.1		Valadares	1	1
1.4		Valadares	1	1
1.1		Valadares	1	1
0.8		Valadares	1	1
1.2		Valadares	1	1
2.3		Valadares	1	1
3.4		Valadares	1	2
4.1		Valadares	1	2
4		Valadares	1	2
3.5		Valadares	1	2
4.5		Valadares	1	2
3.3		Valadares	1	2
3		Valadares	1	2
3.2		Valadares	1	2
3.7		Valadares	1	2
3.4		Valadares	1	2
2.7		Valadares	1	2
2		Valadares	1	2
2.8		Valadares	1	2
2.3		Valadares	1	2
2.1		Valadares	1	2
1.6		Valadares	1	2
1.2		Valadares	1	2
1.5		Valadares	1	2
1		Valadares	1	2
0.9		Valadares	1	2
3.8		Valadares	1	3
3.8		Valadares	1	3
3.6		Valadares	1	3
3.4		Valadares	1	3
4.1		Valadares	1	3
2.6		Valadares	1	3
4.2		Valadares	1	3
3.2		Valadares	1	3
2.9		Valadares	1	3
1.4		Valadares	1	3
1.4		Valadares	1	3
4.3		Valadares	1	3
2.1		Valadares	1	3
2.3		Valadares	1	3
1.8		Valadares	1	3
3.3		Valadares	1	3
2.2		Valadares	1	3
1.7		Valadares	1	3
1.5		Valadares	1	3
1.3		Valadares	1	3
2.1		Valadares	1	4
3.2		Valadares	1	4
3.9		Valadares	1	4
3.1		Valadares	1	4
1.6		Valadares	1	4
1.6		Valadares	1	4
1		Valadares	1	4
1.7		Valadares	1	4
1.6		Valadares	1	4
0.8		Valadares	1	4
1.7		Valadares	1	4
1.6		Valadares	1	4
1.5		Valadares	1	4
1.3		Valadares	1	4
1.1		Valadares	1	4
1.2		Valadares	1	4
1.8		Valadares	1	4
1.4		Valadares	1	4
0.6		Valadares	1	4
0.8		Valadares	1	4
1.5		Valadares	2	1
2.3		Valadares	2	1
2.5		Valadares	2	1
2.7		Valadares	2	1
3.3		Valadares	2	1
2.9		Valadares	2	1
2.3		Valadares	2	1
2.2		Valadares	2	1
3.2		Valadares	2	1
2.2		Valadares	2	1
1.2		Valadares	2	1
1.8		Valadares	2	1
2.8		Valadares	2	1
1.7		Valadares	2	1
2		Valadares	2	1
1		Valadares	2	1
2.5		Valadares	2	1
1.7		Valadares	2	1
1.3		Valadares	2	1
1.7		Valadares	2	1
5.7		Valadares	2	2
5		Valadares	2	2
4.5		Valadares	2	2
5.4		Valadares	2	2
4.2		Valadares	2	2
3.9		Valadares	2	2
5.2		Valadares	2	2
4.8		Valadares	2	2
5.8		Valadares	2	2
4.9		Valadares	2	2
3.5		Valadares	2	2
4.5		Valadares	2	2
5		Valadares	2	2
4.7		Valadares	2	2
5.1		Valadares	2	2
2.5		Valadares	2	2
1.9		Valadares	2	2
2		Valadares	2	2
1.8		Valadares	2	2
2.4		Valadares	2	2
3.3		Valadares	2	3
5.1		Valadares	2	3
4.8		Valadares	2	3
5		Valadares	2	3
4.1		Valadares	2	3
3.3		Valadares	2	3
2.7		Valadares	2	3
3.3		Valadares	2	3
3		Valadares	2	3
3.3		Valadares	2	3
4.1		Valadares	2	3
3.1		Valadares	2	3
2.9		Valadares	2	3
2.8		Valadares	2	3
2.4		Valadares	2	3
3.6		Valadares	2	3
1.4		Valadares	2	3
1.7		Valadares	2	3
0.9		Valadares	2	3
0.9		Valadares	2	3
2.8		Valadares	2	4
4.8		Valadares	2	4
4.7		Valadares	2	4
4.1		Valadares	2	4
3.7		Valadares	2	4
2.6		Valadares	2	4
3		Valadares	2	4
3.6		Valadares	2	4
2		Valadares	2	4
2.1		Valadares	2	4
2		Valadares	2	4
2.5		Valadares	2	4
1.9		Valadares	2	4
1		Valadares	2	4
1.9		Valadares	2	4
1.7		Valadares	2	4
1.3		Valadares	2	4
1.9		Valadares	2	4
1.6		Valadares	2	4
1.1		Valadares	2	4
3.4		Cabo do Mundo	1	1
3		Cabo do Mundo	1	1
3.8		Cabo do Mundo	1	1
3.7		Cabo do Mundo	1	1
1.6		Cabo do Mundo	1	1
3.9		Cabo do Mundo	1	1
1.4		Cabo do Mundo	1	1
1.5		Cabo do Mundo	1	1
2.1		Cabo do Mundo	1	1
2.7		Cabo do Mundo	1	1
3.2		Cabo do Mundo	1	1
1.7		Cabo do Mundo	1	1
3		Cabo do Mundo	1	1
1.2		Cabo do Mundo	1	1
3.9		Cabo do Mundo	1	1
2.6		Cabo do Mundo	1	1
1.1		Cabo do Mundo	1	1
2.7		Cabo do Mundo	1	1
3.3		Cabo do Mundo	1	1
2.1		Cabo do Mundo	1	1
1.5		Cabo do Mundo	1	2
1		Cabo do Mundo	1	2
1.5		Cabo do Mundo	1	2
2.8		Cabo do Mundo	1	2
3.3		Cabo do Mundo	1	2
2.7		Cabo do Mundo	1	2
2.3		Cabo do Mundo	1	2
1.9		Cabo do Mundo	1	2
3		Cabo do Mundo	1	2
3.1		Cabo do Mundo	1	2
2.5		Cabo do Mundo	1	2
1.7		Cabo do Mundo	1	2
2		Cabo do Mundo	1	2
1.7		Cabo do Mundo	1	2
2.9		Cabo do Mundo	1	2
2.9		Cabo do Mundo	1	2
1.6		Cabo do Mundo	1	2
3.2		Cabo do Mundo	1	2
2.8		Cabo do Mundo	1	2
1.4		Cabo do Mundo	1	2
2.8		Cabo do Mundo	1	3
3.2		Cabo do Mundo	1	3
3		Cabo do Mundo	1	3
1.7		Cabo do Mundo	1	3
2.3		Cabo do Mundo	1	3
3.5		Cabo do Mundo	1	3
2.7		Cabo do Mundo	1	3
2.8		Cabo do Mundo	1	3
2		Cabo do Mundo	1	3
3		Cabo do Mundo	1	3
2		Cabo do Mundo	1	3
1.5		Cabo do Mundo	1	3
1.2		Cabo do Mundo	1	3
2.2		Cabo do Mundo	1	3
2.6		Cabo do Mundo	1	3
1.6		Cabo do Mundo	1	3
2.7		Cabo do Mundo	1	3
3.1		Cabo do Mundo	1	3
2.7		Cabo do Mundo	1	3
1.7		Cabo do Mundo	1	3
2		Cabo do Mundo	1	4
3		Cabo do Mundo	1	4
2.2		Cabo do Mundo	1	4
1.9		Cabo do Mundo	1	4
3		Cabo do Mundo	1	4
1.3		Cabo do Mundo	1	4
3		Cabo do Mundo	1	4
2.1		Cabo do Mundo	1	4
1		Cabo do Mundo	1	4
1.5		Cabo do Mundo	1	4
3.4		Cabo do Mundo	1	4
2		Cabo do Mundo	1	4
2.4		Cabo do Mundo	1	4
2.7		Cabo do Mundo	1	4
1.9		Cabo do Mundo	1	4
2.9		Cabo do Mundo	1	4
3		Cabo do Mundo	1	4
1.5		Cabo do Mundo	1	4
2.2		Cabo do Mundo	1	4
1.7		Cabo do Mundo	1	4
2.9		Cabo do Mundo	2	1
2.7		Cabo do Mundo	2	1
2.7		Cabo do Mundo	2	1
3		Cabo do Mundo	2	1
2.3		Cabo do Mundo	2	1
1.7		Cabo do Mundo	2	1
2.6		Cabo do Mundo	2	1
1.3		Cabo do Mundo	2	1
2.7		Cabo do Mundo	2	1
2		Cabo do Mundo	2	1
1.1		Cabo do Mundo	2	1
1.5		Cabo do Mundo	2	1
2.3		Cabo do Mundo	2	1
1.6		Cabo do Mundo	2	1
3		Cabo do Mundo	2	1
2.1		Cabo do Mundo	2	1
2.9		Cabo do Mundo	2	1
1.8		Cabo do Mundo	2	1
1.2		Cabo do Mundo	2	1
2.7		Cabo do Mundo	2	1
2.7		Cabo do Mundo	2	2
3		Cabo do Mundo	2	2
2.1		Cabo do Mundo	2	2
3		Cabo do Mundo	2	2
3.1		Cabo do Mundo	2	2
2.3		Cabo do Mundo	2	2
2.9		Cabo do Mundo	2	2
2.5		Cabo do Mundo	2	2
1.7		Cabo do Mundo	2	2
1.9		Cabo do Mundo	2	2
2.2		Cabo do Mundo	2	2
1.6		Cabo do Mundo	2	2
2.3		Cabo do Mundo	2	2
2.6		Cabo do Mundo	2	2
1.6		Cabo do Mundo	2	2
2.4		Cabo do Mundo	2	2
2		Cabo do Mundo	2	2
1.3		Cabo do Mundo	2	2
2.6		Cabo do Mundo	2	2
2.1		Cabo do Mundo	2	2
3.1		Cabo do Mundo	2	3
2		Cabo do Mundo	2	3
2.5		Cabo do Mundo	2	3
1.4		Cabo do Mundo	2	3
3.2		Cabo do Mundo	2	3
2.4		Cabo do Mundo	2	3
1.6		Cabo do Mundo	2	3
3.1		Cabo do Mundo	2	3
2.2		Cabo do Mundo	2	3
2.3		Cabo do Mundo	2	3
1.2		Cabo do Mundo	2	3
2		Cabo do Mundo	2	3
1.5		Cabo do Mundo	2	3
3		Cabo do Mundo	2	3
2.2		Cabo do Mundo	2	3
2.2		Cabo do Mundo	2	3
1.2		Cabo do Mundo	2	3
3.2		Cabo do Mundo	2	3
2.9		Cabo do Mundo	2	3
2.5		Cabo do Mundo	2	3
3.6		Cabo do Mundo	2	4
2.4		Cabo do Mundo	2	4
2.2		Cabo do Mundo	2	4
2.9		Cabo do Mundo	2	4
2.8		Cabo do Mundo	2	4
2.1		Cabo do Mundo	2	4
2.7		Cabo do Mundo	2	4
1.5		Cabo do Mundo	2	4
2.5		Cabo do Mundo	2	4
3.2		Cabo do Mundo	2	4
1.6		Cabo do Mundo	2	4
2.8		Cabo do Mundo	2	4
2		Cabo do Mundo	2	4
2.5		Cabo do Mundo	2	4
2.3		Cabo do Mundo	2	4
2.9		Cabo do Mundo	2	4
2		Cabo do Mundo	2	4
2.4		Cabo do Mundo	2	4
1.4		Cabo do Mundo	2	4
1.9		Cabo do Mundo	2	4
2.6		Moledo	1	1
1.5		Moledo	1	1
2.5		Moledo	1	1
1.4		Moledo	1	1
1.9		Moledo	1	1
2.7		Moledo	1	1
2.1		Moledo	1	1
1.7		Moledo	1	1
2.5		Moledo	1	1
1.9		Moledo	1	1
3		Moledo	1	1
2.9		Moledo	1	1
1.9		Moledo	1	1
1.6		Moledo	1	1
2.7		Moledo	1	1
1.7		Moledo	1	1
2.3		Moledo	1	1
1.4		Moledo	1	1
1.3		Moledo	1	1
1.7		Moledo	1	1
3		Moledo	1	2
1.2		Moledo	1	2
2.3		Moledo	1	2
1.9		Moledo	1	2
2.6		Moledo	1	2
1.4		Moledo	1	2
2.8		Moledo	1	2
2.2		Moledo	1	2
2.1		Moledo	1	2
1.5		Moledo	1	2
3		Moledo	1	2
2.4		Moledo	1	2
1		Moledo	1	2
1.2		Moledo	1	2
2.5		Moledo	1	2
2		Moledo	1	2
1.4		Moledo	1	2
2.4		Moledo	1	2
3.1		Moledo	1	2
1.5		Moledo	1	2
2.5		Moledo	1	3
3.1		Moledo	1	3
1.8		Moledo	1	3
2		Moledo	1	3
1.9		Moledo	1	3
3.1		Moledo	1	3
1.7		Moledo	1	3
2.4		Moledo	1	3
1.7		Moledo	1	3
3.3		Moledo	1	3
1.2		Moledo	1	3
2.6		Moledo	1	3
2.8		Moledo	1	3
3.3		Moledo	1	3
2.5		Moledo	1	3
2.1		Moledo	1	3
2.9		Moledo	1	3
1.6		Moledo	1	3
2.8		Moledo	1	3
1.2		Moledo	1	3
2.8		Moledo	1	4
1.7		Moledo	1	4
2.9		Moledo	1	4
2		Moledo	1	4
2.9		Moledo	1	4
2.8		Moledo	1	4
3.5		Moledo	1	4
3		Moledo	1	4
2.3		Moledo	1	4
2.7		Moledo	1	4
1.7		Moledo	1	4
1.5		Moledo	1	4
3		Moledo	1	4
3.4		Moledo	1	4
2.7		Moledo	1	4
1.1		Moledo	1	4
2.3		Moledo	1	4
1.3		Moledo	1	4
2.8		Moledo	1	4
2.1		Moledo	1	4
1.7		Moledo	2	1
2.2		Moledo	2	1
1.8		Moledo	2	1
2.3		Moledo	2	1
2.6		Moledo	2	1
1.5		Moledo	2	1
2		Moledo	2	1
1.3		Moledo	2	1
2.7		Moledo	2	1
1.8		Moledo	2	1
2.3		Moledo	2	1
1.1		Moledo	2	1
2.3		Moledo	2	1
1.6		Moledo	2	1
1.8		Moledo	2	1
0.7		Moledo	2	1
1.4		Moledo	2	1
2		Moledo	2	1
2.6		Moledo	2	1
2.4		Moledo	2	1
2.4		Moledo	2	2
2		Moledo	2	2
2.5		Moledo	2	2
2		Moledo	2	2
1.2		Moledo	2	2
1.6		Moledo	2	2
0.8		Moledo	2	2
2.3		Moledo	2	2
2.3		Moledo	2	2
1.6		Moledo	2	2
1.5		Moledo	2	2
1.7		Moledo	2	2
1.3		Moledo	2	2
2.3		Moledo	2	2
2.7		Moledo	2	2
1.9		Moledo	2	2
2		Moledo	2	2
2.7		Moledo	2	2
1.2		Moledo	2	2
2.1		Moledo	2	2
2.5		Moledo	2	3
3.5		Moledo	2	3
2.7		Moledo	2	3
3.2		Moledo	2	3
1.5		Moledo	2	3
2.9		Moledo	2	3
2.9		Moledo	2	3
1.5		Moledo	2	3
2.5		Moledo	2	3
1.5		Moledo	2	3
1.8		Moledo	2	3
2.9		Moledo	2	3
2.6		Moledo	2	3
2.8		Moledo	2	3
2.6		Moledo	2	3
1.8		Moledo	2	3
1		Moledo	2	3
1.9		Moledo	2	3
3.5		Moledo	2	3
2.8		Moledo	2	3
3.9		Moledo	2	4
3		Moledo	2	4
2.8		Moledo	2	4
2.3		Moledo	2	4
1.2		Moledo	2	4
2		Moledo	2	4
1.8		Moledo	2	4
3.1		Moledo	2	4
2		Moledo	2	4
2.9		Moledo	2	4
1.9		Moledo	2	4
3.5		Moledo	2	4
1.7		Moledo	2	4
3.3		Moledo	2	4
1.6		Moledo	2	4
2.2		Moledo	2	4
3.5		Moledo	2	4
2.5		Moledo	2	4
2		Moledo	2	4
1		Moledo	2	4
3.3		Forte do Cão	1	1
1.3		Forte do Cão	1	1
3.7		Forte do Cão	1	1
3.2		Forte do Cão	1	1
1.1		Forte do Cão	1	1
2		Forte do Cão	1	1
3.3		Forte do Cão	1	1
2.7		Forte do Cão	1	1
0.9		Forte do Cão	1	1
1.6		Forte do Cão	1	1
3.6		Forte do Cão	1	1
3.1		Forte do Cão	1	1
2.7		Forte do Cão	1	1
1.5		Forte do Cão	1	1
2.5		Forte do Cão	1	1
3.3		Forte do Cão	1	1
2.7		Forte do Cão	1	1
2.4		Forte do Cão	1	1
1.2		Forte do Cão	1	1
0.9		Forte do Cão	1	1
1.7		Forte do Cão	1	2
2.7		Forte do Cão	1	2
3.5		Forte do Cão	1	2
3.8		Forte do Cão	1	2
3.9		Forte do Cão	1	2
2.9		Forte do Cão	1	2
4		Forte do Cão	1	2
1.8		Forte do Cão	1	2
2		Forte do Cão	1	2
2.5		Forte do Cão	1	2
4.4		Forte do Cão	1	2
3.8		Forte do Cão	1	2
1.2		Forte do Cão	1	2
1.1		Forte do Cão	1	2
2.5		Forte do Cão	1	2
3.6		Forte do Cão	1	2
3		Forte do Cão	1	2
2.7		Forte do Cão	1	2
2		Forte do Cão	1	2
1.4		Forte do Cão	1	2
2.3		Forte do Cão	1	3
2.5		Forte do Cão	1	3
2.3		Forte do Cão	1	3
2.1		Forte do Cão	1	3
2.3		Forte do Cão	1	3
1.6		Forte do Cão	1	3
2.3		Forte do Cão	1	3
1.5		Forte do Cão	1	3
2		Forte do Cão	1	3
2.7		Forte do Cão	1	3
2		Forte do Cão	1	3
2.1		Forte do Cão	1	3
2.4		Forte do Cão	1	3
1.6		Forte do Cão	1	3
2.1		Forte do Cão	1	3
1.7		Forte do Cão	1	3
2.3		Forte do Cão	1	3
1.9		Forte do Cão	1	3
1.4		Forte do Cão	1	3
2.9		Forte do Cão	1	3
2.9		Forte do Cão	1	4
2.2		Forte do Cão	1	4
3.2		Forte do Cão	1	4
3.6		Forte do Cão	1	4
2		Forte do Cão	1	4
1.8		Forte do Cão	1	4
1.4		Forte do Cão	1	4
3.5		Forte do Cão	1	4
3		Forte do Cão	1	4
1.5		Forte do Cão	1	4
3.9		Forte do Cão	1	4
3.1		Forte do Cão	1	4
1.9		Forte do Cão	1	4
2		Forte do Cão	1	4
2.1		Forte do Cão	1	4
1.2		Forte do Cão	1	4
2.3		Forte do Cão	1	4
1		Forte do Cão	1	4
1.5		Forte do Cão	1	4
1.4		Forte do Cão	1	4
2.7		Forte do Cão	2	1
2.5		Forte do Cão	2	1
3.4		Forte do Cão	2	1
3.6		Forte do Cão	2	1
1.8		Forte do Cão	2	1
3.2		Forte do Cão	2	1
2		Forte do Cão	2	1
1.7		Forte do Cão	2	1
2.8		Forte do Cão	2	1
1.7		Forte do Cão	2	1
3.5		Forte do Cão	2	1
1		Forte do Cão	2	1
1.2		Forte do Cão	2	1
2.2		Forte do Cão	2	1
1.7		Forte do Cão	2	1
2.9		Forte do Cão	2	1
2.7		Forte do Cão	2	1
2.7		Forte do Cão	2	1
1.5		Forte do Cão	2	1
1.7		Forte do Cão	2	1
2.7		Forte do Cão	2	2
2.9		Forte do Cão	2	2
2.6		Forte do Cão	2	2
2		Forte do Cão	2	2
3.2		Forte do Cão	2	2
1.9		Forte do Cão	2	2
1.9		Forte do Cão	2	2
2.9		Forte do Cão	2	2
1.8		Forte do Cão	2	2
1.1		Forte do Cão	2	2
3.2		Forte do Cão	2	2
2.1		Forte do Cão	2	2
2.9		Forte do Cão	2	2
1.6		Forte do Cão	2	2
2.1		Forte do Cão	2	2
1.3		Forte do Cão	2	2
2.4		Forte do Cão	2	2
2.9		Forte do Cão	2	2
1.4		Forte do Cão	2	2
1.6		Forte do Cão	2	2
3.5		Forte do Cão	2	3
2.7		Forte do Cão	2	3
3.2		Forte do Cão	2	3
2.3		Forte do Cão	2	3
1.4		Forte do Cão	2	3
2.5		Forte do Cão	2	3
2.8		Forte do Cão	2	3
1.6		Forte do Cão	2	3
2.2		Forte do Cão	2	3
2.6		Forte do Cão	2	3
3.1		Forte do Cão	2	3
1.2		Forte do Cão	2	3
1.7		Forte do Cão	2	3
3.7		Forte do Cão	2	3
1.2		Forte do Cão	2	3
2.7		Forte do Cão	2	3
1.8		Forte do Cão	2	3
2.3		Forte do Cão	2	3
1		Forte do Cão	2	3
0.8		Forte do Cão	2	3
3.2		Forte do Cão	2	4
3		Forte do Cão	2	4
2.8		Forte do Cão	2	4
1.8		Forte do Cão	2	4
1.7		Forte do Cão	2	4
2		Forte do Cão	2	4
3.4		Forte do Cão	2	4
2.4		Forte do Cão	2	4
2.2		Forte do Cão	2	4
2.4		Forte do Cão	2	4
1.2		Forte do Cão	2	4
1.9		Forte do Cão	2	4
1.5		Forte do Cão	2	4
2.1		Forte do Cão	2	4
3.2		Forte do Cão	2	4
1.2		Forte do Cão	2	4
1.7		Forte do Cão	2	4
3.2		Forte do Cão	2	4
1.9		Forte do Cão	2	4
3.2		Forte do Cão	2	4
2.3		Carreço	1	1
2.5		Carreço	1	1
1.5		Carreço	1	1
3.2		Carreço	1	1
2.7		Carreço	1	1
2.4		Carreço	1	1
2		Carreço	1	1
2.1		Carreço	1	1
1.5		Carreço	1	1
3		Carreço	1	1
2.1		Carreço	1	1
1.2		Carreço	1	1
2.4		Carreço	1	1
1.5		Carreço	1	1
2.7		Carreço	1	1
2.1		Carreço	1	1
1.8		Carreço	1	1
2.1		Carreço	1	1
2		Carreço	1	1
1.3		Carreço	1	1
2.3		Carreço	1	2
1.9		Carreço	1	2
1.3		Carreço	1	2
3.5		Carreço	1	2
2		Carreço	1	2
2		Carreço	1	2
1.2		Carreço	1	2
2.5		Carreço	1	2
2.2		Carreço	1	2
2.1		Carreço	1	2
1.5		Carreço	1	2
2.9		Carreço	1	2
2.6		Carreço	1	2
2		Carreço	1	2
1.2		Carreço	1	2
2.3		Carreço	1	2
1.3		Carreço	1	2
2.5		Carreço	1	2
3.8		Carreço	1	2
1.2		Carreço	1	2
2.8		Carreço	1	3
1.9		Carreço	1	3
2.5		Carreço	1	3
1.9		Carreço	1	3
3.1		Carreço	1	3
2.5		Carreço	1	3
1.7		Carreço	1	3
1.8		Carreço	1	3
2.7		Carreço	1	3
1.3		Carreço	1	3
0.9		Carreço	1	3
2		Carreço	1	3
1.9		Carreço	1	3
3.5		Carreço	1	3
2.5		Carreço	1	3
2.1		Carreço	1	3
2.8		Carreço	1	3
2.4		Carreço	1	3
2.9		Carreço	1	3
1.7		Carreço	1	3
1.8		Carreço	1	4
2.3		Carreço	1	4
1.9		Carreço	1	4
1.8		Carreço	1	4
2.5		Carreço	1	4
1.4		Carreço	1	4
2.3		Carreço	1	4
1.8		Carreço	1	4
2		Carreço	1	4
2.6		Carreço	1	4
2.6		Carreço	1	4
1.7		Carreço	1	4
1.3		Carreço	1	4
2.5		Carreço	1	4
3.2		Carreço	1	4
1.9		Carreço	1	4
2.4		Carreço	1	4
1.1		Carreço	1	4
2.2		Carreço	1	4
1.4		Carreço	1	4
2.7		Carreço	2	1
2.2		Carreço	2	1
2.7		Carreço	2	1
2.6		Carreço	2	1
2.5		Carreço	2	1
1.7		Carreço	2	1
3.1		Carreço	2	1
2		Carreço	2	1
3.1		Carreço	2	1
2.1		Carreço	2	1
2.1		Carreço	2	1
1.7		Carreço	2	1
1.9		Carreço	2	1
3.4		Carreço	2	1
1.4		Carreço	2	1
2.9		Carreço	2	1
1.9		Carreço	2	1
1.4		Carreço	2	1
1.6		Carreço	2	1
3.2		Carreço	2	1
1.5		Carreço	2	2
1.2		Carreço	2	2
1.9		Carreço	2	2
2		Carreço	2	2
3.4		Carreço	2	2
2.2		Carreço	2	2
1.5		Carreço	2	2
3.2		Carreço	2	2
3		Carreço	2	2
1.7		Carreço	2	2
3.5		Carreço	2	2
1.7		Carreço	2	2
1.6		Carreço	2	2
2.5		Carreço	2	2
1.4		Carreço	2	2
2.8		Carreço	2	2
2.2		Carreço	2	2
1.7		Carreço	2	2
2.2		Carreço	2	2
1.2		Carreço	2	2
2.8		Carreço	2	3
2.8		Carreço	2	3
2		Carreço	2	3
1.2		Carreço	2	3
3.2		Carreço	2	3
1.7		Carreço	2	3
3.1		Carreço	2	3
1.9		Carreço	2	3
3		Carreço	2	3
1.4		Carreço	2	3
2.6		Carreço	2	3
2		Carreço	2	3
0.9		Carreço	2	3
1.8		Carreço	2	3
2.5		Carreço	2	3
3.9		Carreço	2	3
1.8		Carreço	2	3
1.3		Carreço	2	3
2.7		Carreço	2	3
1.4		Carreço	2	3
2.6		Carreço	2	4
1.3		Carreço	2	4
2.7		Carreço	2	4
2		Carreço	2	4
1.3		Carreço	2	4
1.7		Carreço	2	4
3.1		Carreço	2	4
3.1		Carreço	2	4
1.7		Carreço	2	4
1.7		Carreço	2	4
3.6		Carreço	2	4
1.5		Carreço	2	4
2.1		Carreço	2	4
1.9		Carreço	2	4
3.6		Carreço	2	4
1.4		Carreço	2	4
2.6		Carreço	2	4
1.3		Carreço	2	4
1.6		Carreço	2	4
3		Carreço	2	4

## Sheet: Depth of clumps
Depth of clumps (cm)		Shore	Site	Quadrat
2.2		Carreço	1	1
3.4		Carreço	1	1
3.4		Carreço	1	1
2.6		Carreço	1	1
5.1		Carreço	1	2
4.1		Carreço	1	2
4.1		Carreço	1	2
3.8		Carreço	1	2
4.9		Carreço	1	3
3.9		Carreço	1	3
4.2		Carreço	1	3
4.4		Carreço	1	3
2.8		Carreço	1	4
3.2		Carreço	1	4
3.7		Carreço	1	4
3.8		Carreço	1	4
3.5		Carreço	2	1
3.5		Carreço	2	1
5.9		Carreço	2	1
6.5		Carreço	2	1
2.7		Carreço	2	2
4.2		Carreço	2	2
3.2		Carreço	2	2
4.7		Carreço	2	2
2.8		Carreço	2	3
4.8		Carreço	2	3
3.2		Carreço	2	3
6		Carreço	2	3
5.2		Carreço	2	4
6.5		Carreço	2	4
7.7		Carreço	2	4
5.3		Carreço	2	4
2.4		Forte do Cão	1	1
2.4		Forte do Cão	1	1
2.3		Forte do Cão	1	1
2.8		Forte do Cão	1	1
3.2		Forte do Cão	1	2
3		Forte do Cão	1	2
2.5		Forte do Cão	1	2
3.9		Forte do Cão	1	2
3.9		Forte do Cão	1	3
2.5		Forte do Cão	1	3
2.4		Forte do Cão	1	3
2.5		Forte do Cão	1	3
3.9		Forte do Cão	1	4
3.4		Forte do Cão	1	4
2.7		Forte do Cão	1	4
3.9		Forte do Cão	1	4
2.4		Forte do Cão	2	1
2.6		Forte do Cão	2	1
1.5		Forte do Cão	2	1
2.1		Forte do Cão	2	1
2.9		Forte do Cão	2	2
3.2		Forte do Cão	2	2
3.2		Forte do Cão	2	2
2.9		Forte do Cão	2	2
3.2		Forte do Cão	2	3
3.3		Forte do Cão	2	3
2.9		Forte do Cão	2	3
2.4		Forte do Cão	2	3
3.2		Forte do Cão	2	4
3.7		Forte do Cão	2	4
3.4		Forte do Cão	2	4
2.4		Forte do Cão	2	4
3.4		Moledo	1	1
3.1		Moledo	1	1
3.4		Moledo	1	1
3.2		Moledo	1	1
3.2		Moledo	1	2
3.6		Moledo	1	2
3.5		Moledo	1	2
3.2		Moledo	1	2
2.6		Moledo	1	3
3.6		Moledo	1	3
2.1		Moledo	1	3
4.1		Moledo	1	3
1.9		Moledo	1	4
1.8		Moledo	1	4
1.8		Moledo	1	4
1.8		Moledo	1	4
2.3		Moledo	2	1
2.4		Moledo	2	1
2.3		Moledo	2	1
2.3		Moledo	2	1
1.4		Moledo	2	2
2.4		Moledo	2	2
2.5		Moledo	2	2
2.5		Moledo	2	2
2.4		Moledo	2	3
2		Moledo	2	3
2.2		Moledo	2	3
1.6		Moledo	2	3
2		Moledo	2	4
2.1		Moledo	2	4
1.8		Moledo	2	4
1.8		Moledo	2	4
3.9		Aguda	1	1
2.5		Aguda	1	1
4.5		Aguda	1	1
5.2		Aguda	1	1
4.3		Aguda	1	2
3.9		Aguda	1	2
6.2		Aguda	1	2
4.1		Aguda	1	2
4.3		Aguda	1	3
4.8		Aguda	1	3
3		Aguda	1	3
2.3		Aguda	1	3
2.4		Aguda	1	4
2.1		Aguda	1	4
2.9		Aguda	1	4
4.4		Aguda	1	4
5.9		Aguda	2	1
5.4		Aguda	2	1
2.7		Aguda	2	1
3.5		Aguda	2	1
3		Aguda	2	2
6.1		Aguda	2	2
4.4		Aguda	2	2
2.5		Aguda	2	2
4.2		Aguda	2	3
4		Aguda	2	3
3.5		Aguda	2	3
3.5		Aguda	2	3
7.2		Aguda	2	4
6.2		Aguda	2	4
4.2		Aguda	2	4
4.4		Aguda	2	4
3.1		Cabo do Mundo	1	1
3.2		Cabo do Mundo	1	1
3.3		Cabo do Mundo	1	1
3.5		Cabo do Mundo	1	1
2.9		Cabo do Mundo	1	2
2.2		Cabo do Mundo	1	2
3.5		Cabo do Mundo	1	2
2.5		Cabo do Mundo	1	2
3.2		Cabo do Mundo	1	3
2.9		Cabo do Mundo	1	3
2.7		Cabo do Mundo	1	3
2.8		Cabo do Mundo	1	3
3.2		Cabo do Mundo	1	4
2.8		Cabo do Mundo	1	4
2.8		Cabo do Mundo	1	4
3.8		Cabo do Mundo	1	4
2.4		Cabo do Mundo	2	1
3.5		Cabo do Mundo	2	1
2.7		Cabo do Mundo	2	1
2.5		Cabo do Mundo	2	1
2.6		Cabo do Mundo	2	2
2.7		Cabo do Mundo	2	2
2.5		Cabo do Mundo	2	2
2.7		Cabo do Mundo	2	2
2.5		Cabo do Mundo	2	3
2.2		Cabo do Mundo	2	3
3.9		Cabo do Mundo	2	3
2.2		Cabo do Mundo	2	3
2.5		Cabo do Mundo	2	4
2.6		Cabo do Mundo	2	4
3.1		Cabo do Mundo	2	4
3.7		Cabo do Mundo	2	4
7.7		Valadares	1	1
4.7		Valadares	1	1
4.8		Valadares	1	1
9.2		Valadares	1	1
4.3		Valadares	1	2
2.6		Valadares	1	2
2.5		Valadares	1	2
2.8		Valadares	1	2
2.6		Valadares	1	3
3.5		Valadares	1	3
4		Valadares	1	3
4.1		Valadares	1	3
4.5		Valadares	1	4
4.2		Valadares	1	4
4.5		Valadares	1	4
4.5		Valadares	1	4
5.2		Valadares	2	1
3.7		Valadares	2	1
4.1		Valadares	2	1
3.3		Valadares	2	1
3.2		Valadares	2	2
3.5		Valadares	2	2
3.6		Valadares	2	2
2.4		Valadares	2	2
3.3		Valadares	2	3
4.2		Valadares	2	3
3.4		Valadares	2	3
3.7		Valadares	2	3
3.5		Valadares	2	4
2.2		Valadares	2	4
4.2		Valadares	2	4
3.6		Valadares	2	4

## Sheet: Condition index
Condition index		Shore	Site	Quadrat
0.0371553		Aguda	1	1
0.0527082		Aguda	1	1
0.0644424		Aguda	1	1
0.0526136		Aguda	1	1
0.0549978		Aguda	1	1
0.0489558		Aguda	1	1
0.0470283		Aguda	1	1
0.0566871		Aguda	1	1
0.0525185		Aguda	1	1
0.063287		Aguda	1	1
0.0440453		Aguda	1	2
0.0475408		Aguda	1	2
0.0624183		Aguda	1	2
0.0536355		Aguda	1	2
0.0679249		Aguda	1	2
0.0461496		Aguda	1	2
0.0319434		Aguda	1	2
0.0572489		Aguda	1	2
0.0451012		Aguda	1	2
0.0490145		Aguda	1	2
0.0528037		Aguda	1	3
0.0662954		Aguda	1	3
0.0581555		Aguda	1	3
0.0611859		Aguda	1	3
0.049104		Aguda	1	3
0.0609148		Aguda	1	3
0.0750853		Aguda	1	3
0.072129		Aguda	1	3
0.061484		Aguda	1	3
0.0642393		Aguda	1	3
0.0518748		Aguda	1	4
0.0340702		Aguda	1	4
0.0519915		Aguda	1	4
0.0351996		Aguda	1	4
0.0629969		Aguda	1	4
0.0391765		Aguda	1	4
0.0593582		Aguda	1	4
0.0369553		Aguda	1	4
0.0465724		Aguda	1	4
0.0507722		Aguda	1	4
0.0566006		Aguda	2	1
0.060989		Aguda	2	1
0.0617807		Aguda	2	1
0.0650843		Aguda	2	1
0.0687188		Aguda	2	1
0.0527473		Aguda	2	1
0.0707991		Aguda	2	1
0.0583588		Aguda	2	1
0.0689005		Aguda	2	1
0.0516887		Aguda	2	1
0.0355746		Aguda	2	2
0.104031		Aguda	2	2
0.0699549		Aguda	2	2
0.0582145		Aguda	2	2
0.0546654		Aguda	2	2
0.0904776		Aguda	2	2
0.0343284		Aguda	2	2
0.038667		Aguda	2	2
0.0730053		Aguda	2	2
0.0678762		Aguda	2	2
0.0527669		Aguda	2	3
0.0731383		Aguda	2	3
0.0890851		Aguda	2	3
0.0700847		Aguda	2	3
0.0681389		Aguda	2	3
0.0672473		Aguda	2	3
0.0686342		Aguda	2	3
0.0508739		Aguda	2	3
0.061535		Aguda	2	3
0.067318		Aguda	2	3
0.0519641		Aguda	2	4
0.0601845		Aguda	2	4
0.0471336		Aguda	2	4
0.0718399		Aguda	2	4
0.0524911		Aguda	2	4
0.0614905		Aguda	2	4
0.0434681		Aguda	2	4
0.048532		Aguda	2	4
0.0623977		Aguda	2	4
0.0675691		Aguda	2	4
0.0666751		Valadares	1	1
0.194601		Valadares	1	1
0.0609868		Valadares	1	1
0.0419754		Valadares	1	1
0.122647		Valadares	1	1
0.0633661		Valadares	1	1
0.133957		Valadares	1	1
0.104671		Valadares	1	1
0.0733659		Valadares	1	1
0.0721482		Valadares	1	1
0.0454443		Valadares	1	2
0.0418377		Valadares	1	2
0.0558643		Valadares	1	2
0.0476297		Valadares	1	2
0.0375233		Valadares	1	2
0.0361294		Valadares	1	2
0.0564924		Valadares	1	2
0.0389399		Valadares	1	2
0.0395568		Valadares	1	2
0.0473719		Valadares	1	2
0.062827		Valadares	1	3
0.0444062		Valadares	1	3
0.083875		Valadares	1	3
0.0333303		Valadares	1	3
0.0251479		Valadares	1	3
0.0427013		Valadares	1	3
0.0331466		Valadares	1	3
0.0402962		Valadares	1	3
0.0625496		Valadares	1	3
0.0308785		Valadares	1	3
0.0344867		Valadares	1	4
0.070398		Valadares	1	4
0.0502226		Valadares	1	4
0.0405256		Valadares	1	4
0.0430316		Valadares	1	4
0.0399979		Valadares	1	4
0.0757998		Valadares	1	4
0.0987699		Valadares	1	4
0.050593		Valadares	1	4
0.0630206		Valadares	1	4
0.0439012		Valadares	2	1
0.0655943		Valadares	2	1
0.058691		Valadares	2	1
0.0574492		Valadares	2	1
0.0514805		Valadares	2	1
0.0520441		Valadares	2	1
0.0656331		Valadares	2	1
0.0545346		Valadares	2	1
0.0523712		Valadares	2	1
0.0692649		Valadares	2	1
0.0724808		Valadares	2	2
0.0565279		Valadares	2	2
0.0413977		Valadares	2	2
0.0548406		Valadares	2	2
0.0427597		Valadares	2	2
0.0403047		Valadares	2	2
0.0505211		Valadares	2	2
0.0625236		Valadares	2	2
0.0474712		Valadares	2	2
0.0409873		Valadares	2	2
0.0556366		Valadares	2	3
0.0834038		Valadares	2	3
0.0494336		Valadares	2	3
0.0521203		Valadares	2	3
0.0554147		Valadares	2	3
0.0715447		Valadares	2	3
0.0359887		Valadares	2	3
0.0524456		Valadares	2	3
0.0571678		Valadares	2	3
0.0713019		Valadares	2	3
0.0449966		Valadares	2	4
0.0419241		Valadares	2	4
0.0342286		Valadares	2	4
0.0395685		Valadares	2	4
0.0419027		Valadares	2	4
0.0381707		Valadares	2	4
0.0415178		Valadares	2	4
0.0455914		Valadares	2	4
0.0719516		Valadares	2	4
0.0601597		Valadares	2	4
0.0601443		Cabo do Mundo	1	1
0.0770314		Cabo do Mundo	1	1
0.0531143		Cabo do Mundo	1	1
0.065353		Cabo do Mundo	1	1
0.074182		Cabo do Mundo	1	1
0.0467369		Cabo do Mundo	1	1
0.051607		Cabo do Mundo	1	1
0.0681361		Cabo do Mundo	1	1
0.0616317		Cabo do Mundo	1	1
0.0540652		Cabo do Mundo	1	1
0.061207		Cabo do Mundo	1	2
0.0668258		Cabo do Mundo	1	2
0.0696218		Cabo do Mundo	1	2
0.0768821		Cabo do Mundo	1	2
0.0665305		Cabo do Mundo	1	2
0.0519029		Cabo do Mundo	1	2
0.10538		Cabo do Mundo	1	2
0.0522407		Cabo do Mundo	1	2
0.0545178		Cabo do Mundo	1	2
0.0702408		Cabo do Mundo	1	2
0.0492712		Cabo do Mundo	1	3
0.0767351		Cabo do Mundo	1	3
0.0831801		Cabo do Mundo	1	3
0.0631004		Cabo do Mundo	1	3
0.0722723		Cabo do Mundo	1	3
0.0515325		Cabo do Mundo	1	3
0.0893861		Cabo do Mundo	1	3
0.0654343		Cabo do Mundo	1	3
0.114555		Cabo do Mundo	1	3
0.0567847		Cabo do Mundo	1	3
0.049034		Cabo do Mundo	1	4
0.0762585		Cabo do Mundo	1	4
0.0564926		Cabo do Mundo	1	4
0.0513169		Cabo do Mundo	1	4
0.0888064		Cabo do Mundo	1	4
0.106772		Cabo do Mundo	1	4
0.0602699		Cabo do Mundo	1	4
0.0348337		Cabo do Mundo	1	4
0.0798524		Cabo do Mundo	1	4
0.0697806		Cabo do Mundo	1	4
0.0738184		Cabo do Mundo	2	1
0.068962		Cabo do Mundo	2	1
0.0771544		Cabo do Mundo	2	1
0.0636858		Cabo do Mundo	2	1
0.0619835		Cabo do Mundo	2	1
0.0900436		Cabo do Mundo	2	1
0.0684373		Cabo do Mundo	2	1
0.0605805		Cabo do Mundo	2	1
0.0622748		Cabo do Mundo	2	1
0.0662137		Cabo do Mundo	2	1
0.0635134		Cabo do Mundo	2	2
0.0586357		Cabo do Mundo	2	2
0.0724483		Cabo do Mundo	2	2
0.052456		Cabo do Mundo	2	2
0.0544273		Cabo do Mundo	2	2
0.0473322		Cabo do Mundo	2	2
0.0844442		Cabo do Mundo	2	2
0.059736		Cabo do Mundo	2	2
0.0904838		Cabo do Mundo	2	2
0.0595812		Cabo do Mundo	2	2
0.0346026		Cabo do Mundo	2	3
0.0910923		Cabo do Mundo	2	3
0.0539916		Cabo do Mundo	2	3
0.087394		Cabo do Mundo	2	3
0.0639204		Cabo do Mundo	2	3
0.0608779		Cabo do Mundo	2	3
0.063718		Cabo do Mundo	2	3
0.0741874		Cabo do Mundo	2	3
0.073637		Cabo do Mundo	2	3
0.074942		Cabo do Mundo	2	3
0.0761049		Cabo do Mundo	2	4
0.0509922		Cabo do Mundo	2	4
0.0552248		Cabo do Mundo	2	4
0.0834113		Cabo do Mundo	2	4
0.0783157		Cabo do Mundo	2	4
0.0565139		Cabo do Mundo	2	4
0.0584126		Cabo do Mundo	2	4
0.0662585		Cabo do Mundo	2	4
0.0591902		Cabo do Mundo	2	4
0.0584598		Cabo do Mundo	2	4
0.050699		Moledo	1	1
0.0499584		Moledo	1	1
0.0338723		Moledo	1	1
0.0358252		Moledo	1	1
0.0452256		Moledo	1	1
0.0555704		Moledo	1	1
0.0469157		Moledo	1	1
0.0710499		Moledo	1	1
0.0495433		Moledo	1	1
0.0424021		Moledo	1	1
0.0493678		Moledo	1	2
0.0541475		Moledo	1	2
0.0496244		Moledo	1	2
0.0492522		Moledo	1	2
0.060415		Moledo	1	2
0.033006		Moledo	1	2
0.056636		Moledo	1	2
0.0760881		Moledo	1	2
0.0498778		Moledo	1	2
0.0509978		Moledo	1	2
0.0406001		Moledo	1	3
0.0670791		Moledo	1	3
0.0513209		Moledo	1	3
0.0438465		Moledo	1	3
0.0434705		Moledo	1	3
0.0584847		Moledo	1	3
0.0473357		Moledo	1	3
0.0411647		Moledo	1	3
0.0881245		Moledo	1	3
0.05468		Moledo	1	3
0.594413		Moledo	1	4
0.0691392		Moledo	1	4
0.0562416		Moledo	1	4
0.0707387		Moledo	1	4
0.0532132		Moledo	1	4
0.0558882		Moledo	1	4
0.0584337		Moledo	1	4
0.0935663		Moledo	1	4
0.0554051		Moledo	1	4
0.0666209		Moledo	1	4
0.0559776		Moledo	2	1
0.0623172		Moledo	2	1
0.0620277		Moledo	2	1
0.0413176		Moledo	2	1
0.0433286		Moledo	2	1
0.0343605		Moledo	2	1
0.0418051		Moledo	2	1
0.036302		Moledo	2	1
0.0577194		Moledo	2	1
0.0385874		Moledo	2	1
0.0531301		Moledo	2	2
0.0487189		Moledo	2	2
0.0478138		Moledo	2	2
0.0574059		Moledo	2	2
0.0500997		Moledo	2	2
0.0512776		Moledo	2	2
0.0566787		Moledo	2	2
0.041075		Moledo	2	2
0.0448644		Moledo	2	2
0.0417985		Moledo	2	2
0.0436686		Moledo	2	3
0.064385		Moledo	2	3
0.0497996		Moledo	2	3
0.0604911		Moledo	2	3
0.0406038		Moledo	2	3
0.0492056		Moledo	2	3
0.0499022		Moledo	2	3
0.0537911		Moledo	2	3
0.0548043		Moledo	2	3
0.0512386		Moledo	2	3
0.0580046		Moledo	2	4
0.0551608		Moledo	2	4
0.0810811		Moledo	2	4
0.0558244		Moledo	2	4
0.065162		Moledo	2	4
0.0676568		Moledo	2	4
0.0784894		Moledo	2	4
0.0526394		Moledo	2	4
0.057839		Moledo	2	4
0.0633478		Moledo	2	4
0.0689655		Forte do Cão	1	1
0.0619881		Forte do Cão	1	1
0.0788545		Forte do Cão	1	1
0.0559986		Forte do Cão	1	1
0.080488		Forte do Cão	1	1
0.0750904		Forte do Cão	1	1
0.0737291		Forte do Cão	1	1
0.0687853		Forte do Cão	1	1
0.0744483		Forte do Cão	1	1
0.0642658		Forte do Cão	1	1
0.0700231		Forte do Cão	1	2
0.0742564		Forte do Cão	1	2
0.0603428		Forte do Cão	1	2
0.0783378		Forte do Cão	1	2
0.0763289		Forte do Cão	1	2
0.0678695		Forte do Cão	1	2
0.0635862		Forte do Cão	1	2
0.0611711		Forte do Cão	1	2
0.079343		Forte do Cão	1	2
0.0660026		Forte do Cão	1	2
0.0566209		Forte do Cão	1	3
0.0425292		Forte do Cão	1	3
0.0443842		Forte do Cão	1	3
0.0649422		Forte do Cão	1	3
0.0647632		Forte do Cão	1	3
0.0993088		Forte do Cão	1	3
0.0649677		Forte do Cão	1	3
0.0415608		Forte do Cão	1	3
0.0278403		Forte do Cão	1	3
0.0419118		Forte do Cão	1	3
0.0599402		Forte do Cão	1	4
0.0580702		Forte do Cão	1	4
0.0609918		Forte do Cão	1	4
0.0652808		Forte do Cão	1	4
0.0881707		Forte do Cão	1	4
0.0746291		Forte do Cão	1	4
0.0771697		Forte do Cão	1	4
0.0949303		Forte do Cão	1	4
0.0673943		Forte do Cão	1	4
0.0583343		Forte do Cão	1	4
0.0739753		Forte do Cão	2	1
0.0518693		Forte do Cão	2	1
0.128334		Forte do Cão	2	1
0.0574707		Forte do Cão	2	1
0.0656997		Forte do Cão	2	1
0.0670535		Forte do Cão	2	1
0.0508715		Forte do Cão	2	1
0.0618879		Forte do Cão	2	1
0.0662085		Forte do Cão	2	1
0.0581486		Forte do Cão	2	1
0.0535022		Forte do Cão	2	2
0.0549966		Forte do Cão	2	2
0.0469495		Forte do Cão	2	2
0.0328453		Forte do Cão	2	2
0.0546092		Forte do Cão	2	2
0.0484		Forte do Cão	2	2
0.135873		Forte do Cão	2	2
0.0652318		Forte do Cão	2	2
0.0495557		Forte do Cão	2	2
0.0602777		Forte do Cão	2	2
0.0611538		Forte do Cão	2	3
0.0484861		Forte do Cão	2	3
0.0614634		Forte do Cão	2	3
0.0560603		Forte do Cão	2	3
0.0614973		Forte do Cão	2	3
0.0709872		Forte do Cão	2	3
0.0603068		Forte do Cão	2	3
0.0590991		Forte do Cão	2	3
0.0640527		Forte do Cão	2	3
0.0636734		Forte do Cão	2	3
0.0566345		Forte do Cão	2	4
0.0550143		Forte do Cão	2	4
0.0358573		Forte do Cão	2	4
0.0505267		Forte do Cão	2	4
0.0488299		Forte do Cão	2	4
0.0495295		Forte do Cão	2	4
0.0487466		Forte do Cão	2	4
0.0462972		Forte do Cão	2	4
0.0518088		Forte do Cão	2	4
0.0400491		Forte do Cão	2	4
0.058276		Carreço	1	1
0.0430125		Carreço	1	1
0.0477282		Carreço	1	1
0.0617365		Carreço	1	1
0.0533425		Carreço	1	1
0.0368659		Carreço	1	1
0.0504663		Carreço	1	1
0.0689341		Carreço	1	1
0.102188		Carreço	1	1
0.0737282		Carreço	1	1
0.0670389		Carreço	1	2
0.0664309		Carreço	1	2
0.0992998		Carreço	1	2
0.090423		Carreço	1	2
0.0744502		Carreço	1	2
0.0833542		Carreço	1	2
0.145287		Carreço	1	2
0.0472043		Carreço	1	2
0.105061		Carreço	1	2
0.0566073		Carreço	1	2
0.0696324		Carreço	1	3
0.109805		Carreço	1	3
0.0598033		Carreço	1	3
0.169245		Carreço	1	3
0.0380371		Carreço	1	3
0.111065		Carreço	1	3
0.115168		Carreço	1	3
0.0414544		Carreço	1	3
0.056629		Carreço	1	3
0.067485		Carreço	1	3
0.0724308		Carreço	1	4
0.0974521		Carreço	1	4
0.0577877		Carreço	1	4
0.113201		Carreço	1	4
0.107408		Carreço	1	4
0.0737753		Carreço	1	4
0.0912566		Carreço	1	4
0.0647839		Carreço	1	4
0.0965291		Carreço	1	4
0.078434		Carreço	1	4
0.112266		Carreço	2	1
0.0626232		Carreço	2	1
0.081486		Carreço	2	1
0.143205		Carreço	2	1
0.0658938		Carreço	2	1
0.0908849		Carreço	2	1
0.166651		Carreço	2	1
0.184095		Carreço	2	1
0.099525		Carreço	2	1
0.064267		Carreço	2	1
0.0822362		Carreço	2	2
0.0592754		Carreço	2	2
0.0635415		Carreço	2	2
0.056917		Carreço	2	2
0.0542235		Carreço	2	2
0.0547981		Carreço	2	2
0.072868		Carreço	2	2
0.0559306		Carreço	2	2
0.0401681		Carreço	2	2
0.0959775		Carreço	2	2
0.0808214		Carreço	2	3
0.0672314		Carreço	2	3
0.0850006		Carreço	2	3
0.0549239		Carreço	2	3
0.0960986		Carreço	2	3
0.0610116		Carreço	2	3
0.058966		Carreço	2	3
0.176674		Carreço	2	3
0.153035		Carreço	2	3
0.0702885		Carreço	2	3
0.0579423		Carreço	2	4
0.0753394		Carreço	2	4
0.0694463		Carreço	2	4
0.065229		Carreço	2	4
0.0562476		Carreço	2	4
0.178805		Carreço	2	4
0.0755369		Carreço	2	4
0.0686275		Carreço	2	4
0.0504537		Carreço	2	4
0.0750394		Carreço	2	4
